# Supplementary material for: Rapid validation of transcriptional enhancers using agrobacterium-mediated transient assay
Source: Plant Methods. 2019 Mar 6;15:21. doi: 10.1186/s13007-019-0407-y (PMC6402126; doi:10.1186/s13007-019-0407-y)
Supplement: Supplementary file 6 — Additional file 6. Supplemental Tables 1–5. [file 13007_2019_407_MOESM6_ESM.xlsx]

## Sheet: Table S1
Table S1. Candidate enhancers used in luciferase-based transient assay
Chromosome location	Construct name	Size (bp)	Genomic position
Chr4_14841212_14841779	C1R	568	intergenic
Chr3_9043279_9043858	C4	580	intergenic
	C4R*
Chr4_17183498_17184077	C5	580	intergenic
Chr1_7700553_7701140	L1	588	intergenic
Chr2_18722871_18723495	L3	625	intergenic
Chr2_18723374_18723495	L33	122	intergenic
Chr2_18722871_18723042	L34	172	intergenic
Chr2_18723019_18723216	L35	198	intergenic
Chr1_14153271_14153725	N1	455	intergenic
Chr4_15392886_15393343	DH12	458	intronic
Chr1_28071314-28071532	DH32	219	intronic
Chr1_8517130_8517552	DH44	423	intronic
*C4R contains the same DNA fragment as C4 but with a reverse orientation

## Sheet: Table S2 
Table S2 Rice DHS used in luciferase-based transient assay
Chromosome location	Origin	Construct name	Size (bp)
Chr1_23029926_23030361	Nipponbare	R_DHS1	436
Chr3_20418210_20418572	Nipponbare	R_DHS2	363
Chr9_5453706_5453891	Nipponbare	R_DHS3	186
Chr4_16436724_16437097	Nipponbare	R_DHS4	374
Chr10_21434000_21434306	Nipponbare	R_DHS5	307
Chr8_4945987_4946245	9311	R_DHS6	259

## Sheet: Table S3 
Table S3. Rice DHS and promoter relativily activities
Sample	relatively activity
R_DHS1	1.34 ± 0.01
R_DHS2	1.02 ± 0.19
R_DHS3	0.38 ± 0.07
R_DHS4	0.02 ± 0.01
R_DHS5	0.02 ± 0.01
R_DHS6	0.02 ± 0
CIR	1 ± 0
mini35S	0.02 ± 0

## Sheet: Table S4
Table S4. Enhancers and promoter activities under different light conditions
Time (hour)	11		15		19		23		27		31		35		39		43		47		51		55		59		63		67		71		75		79
	12h dark/ light	Dark	12h dark/ light	Dark	12h dark/ light	Dark	12h dark/ light	Dark	12h dark/ light	Dark	12h dark/ light	Dark	12h dark/ light	Dark	12h dark/ light	Dark	12h dark/ light	Dark	12h dark/ light	Dark	12h dark/ light	Dark	12h dark/ light	Dark	12h dark/ light	Dark	12h dark/ light	Dark	12h dark/ light	Dark	12h dark/ light	Dark	12h dark/ light	Dark	12h dark/ light	Dark
35S promoter	0.0092 ± 0.0028	0 ± 0	0.0771 ± 0.0167	0.0037 ± 0	0.3565 ± 0.0183	0.0074 ± 0.001	0.4184 ± 0.036	0.0657 ± 0.0091	1 ± 0	0.1206 ± 0.0127	0.7357 ± 0.0499	0.3105 ± 0.0285	0.5273 ± 0.043	0.332 ± 0.0434	0.3 ± 0.0432	0.7671 ± 0.0534	0.3028 ± 0.0435	1 ± 0.0504	0.35 ± 0.041	0.8512 ± 0.0429	0.4249 ± 0.0555	0.6441 ± 0.0327	0.3867 ± 0.0601	0.3286 ± 0.0213	0.3103 ± 0.0409	0.2636 ± 0.0165	0.21 ± 0.031	0.2682 ± 0.0138	0.15 ± 0.0258	0.2633 ± 0.0134	0.0986 ± 0.0269	0.1973 ± 0.0117	0.1797 ± 0.035	0.1863 ± 0.0104	0.1669 ± 0.0391	0.128 ± 0.0071
C1R	0 ± 0	0 ± 0	0.0206 ± 0.0051	0 ± 0	0.0043 ± 0.0016	0 ± 0	0.0065 ± 0.0015	0 ± 0	0.0234 ± 0.001	0.0028 ± 0.0004	0.0373 ± 0.003	0.0117 ± 0.0013	0.035 ± 0.0067	0.0129 ± 0.0015	0.0275 ± 0.0133	0.0132 ± 0.0016	0.0171 ± 0.0092	0.0126 ± 0.0014	0.0244 ± 0.0122	0.0092 ± 0.0011	0.0631 ± 0.0049	0.0068 ± 0.0007	0.0741 ± 0.0073	0.0052 ± 0.0005	0.075 ± 0.0071	0.0043 ± 0.0004	0.0488 ± 0.0062	0.0043 ± 0.0004	0.0243 ± 0.0158	0.0037 ± 0.0004	0.0186 ± 0.0032	0.0028 ± 0.0003	0.0584 ± 0.0057	0.0021 ± 0.0002	0.0615 ± 0.0014	0.0028 ± 0.0003
C4	0 ± 0	0 ± 0	0.0192 ± 0.0071	0 ± 0	0.0028 ± 0.004	0 ± 0	0.0108 ± 0.0068	0.0006 ± 0.0001	0.0602 ± 0.0089	0.0215 ± 0.0058	0.0666 ± 0.0055	0.0236 ± 0.004	0.0481 ± 0.0082	0.0239 ± 0.0039	0.0422 ± 0.0081	0.0098 ± 0.0012	0.0333 ± 0.0071	0.0077 ± 0.0009	0.0472 ± 0.0015	0.008 ± 0.0009	0.1128 ± 0.003	0.0037 ± 0.0005	0.117 ± 0.0072	0.0031 ± 0.0004	0.1126 ± 0.0053	0.0031 ± 0.0004	0.0906 ± 0.0091	0.0028 ± 0.0004	0.0728 ± 0.0017	0.0018 ± 0.0003	0.051 ± 0.0122	0.0006 ± 0.0002	0.1169 ± 0.0113	0.0015 ± 0.0002	0.1361 ± 0.0043	0.0025 ± 0.0003
C4R	0 ± 0	0 ± 0	0.0252 ± 0.0072	0 ± 0	0.0149 ± 0.0013	0.0003 ± 0.0001	0.0133 ± 0.0086	0.0021 ± 0.0006	0.0343 ± 0.0084	0.0028 ± 0.0003	0.0443 ± 0.0041	0.0163 ± 0.002	0.0335 ± 0.0031	0.0209 ± 0.0026	0.033 ± 0.0023	0.042 ± 0.0071	0.0274 ± 0.0013	0.0175 ± 0.0036	0.031 ± 0.0117	0.0172 ± 0.0028	0.0234 ± 0.001	0.0169 ± 0.0027	0.025 ± 0.0032	0.019 ± 0.003	0.0265 ± 0.0053	0.0086 ± 0.0016	0.0286 ± 0.0023	0.0101 ± 0.0024	0.0338 ± 0.0036	0.0187 ± 0.0032	0.0234 ± 0.001	0.0077 ± 0.0022	0.0295 ± 0.0096	0.0071 ± 0.0013	0.0382 ± 0.0058	0.0064 ± 0.0009
C5	0 ± 0	0 ± 0	0.0174 ± 0.0038	0 ± 0	0.0057 ± 0.004	0 ± 0	0.0086 ± 0.0039	0.0009 ± 0.0002	0.0265 ± 0.0027	0.0061 ± 0.0008	0.0287 ± 0.0032	0.0153 ± 0.0024	0.022 ± 0.0015	0.0267 ± 0.0044	0.0196 ± 0.0047	0.0374 ± 0.0052	0.0136 ± 0.0075	0.0359 ± 0.0053	0.0152 ± 0.0043	0.0279 ± 0.0041	0.0457 ± 0.0062	0.0209 ± 0.0032	0.0472 ± 0.0073	0.0141 ± 0.0025	0.0457 ± 0.0062	0.0147 ± 0.002	0.0307 ± 0.0054	0.0141 ± 0.0021	0.0202 ± 0.0058	0.0163 ± 0.0021	0.0101 ± 0.0029	0.0144 ± 0.0018	0.0519 ± 0.0146	0.011 ± 0.0015	0.0517 ± 0.0105	0.0104 ± 0.0013
L1	0 ± 0	0 ± 0	0.0028 ± 0	0 ± 0	0 ± 0.0003	0 ± 0	0.0083 ± 0.0053	0.0003 ± 0.0001	0.0063 ± 0.0031	0.0077 ± 0.0013	0.0136 ± 0.0018	0.0104 ± 0.0018	0.0125 ± 0.0012	0.0181 ± 0.0031	0.0073 ± 0.0005	0.0224 ± 0.0038	0.0021 ± 0.0013	0.0209 ± 0.0037	0.0052 ± 0.0019	0.0166 ± 0.0033	0.0167 ± 0.0032	0.0117 ± 0.0024	0.0167 ± 0.0011	0.0095 ± 0.0017	0.0167 ± 0.0032	0.0089 ± 0.0017	0.0094 ± 0.0017	0.0083 ± 0.0016	0.0042 ± 0.0009	0.0089 ± 0.0018	0.0083 ± 0.0009	0.0058 ± 0.0011	0.0125 ± 0.0052	0.0055 ± 0.0011	0.0209 ± 0.0017	0.0031 ± 0.0006
L3	0 ± 0	0 ± 0	0.0042 ± 0	0 ± 0	0.0014 ± 0	0.0003 ± 0.0001	0.0111 ± 0.0004	0.0028 ± 0.0004	0.0097 ± 0.0012	0.0476 ± 0.009	0.0195 ± 0.0021	0.1013 ± 0.0197	0.0209 ± 0.0025	0.131 ± 0.0268	0.0153 ± 0.0023	0.1543 ± 0.0266	0.0153 ± 0.001	0.1678 ± 0.0242	0.0236 ± 0.0012	0.1439 ± 0.0178	0.0403 ± 0.0011	0.1037 ± 0.0127	0.0424 ± 0.001	0.0859 ± 0.0132	0.0431 ± 0.001	0.0583 ± 0.0103	0.0389 ± 0.0008	0.0629 ± 0.0102	0.0322 ± 0.0004	0.0399 ± 0.0046	0.0264 ± 0.0004	0.0402 ± 0.0048	0.0445 ± 0.0012	0.0454 ± 0.0055	0.0459 ± 0.002	0.035 ± 0.004
DH12	0 ± 0	0 ± 0	0.019 ± 0.0002	0 ± 0	0.0057 ± 0.0016	0 ± 0	0.0072 ± 0.0012	0.0003 ± 0.0001	0.0267 ± 0.0027	0.0055 ± 0.001	0.0283 ± 0.0028	0.0092 ± 0.001	0.0252 ± 0.0031	0.0098 ± 0.001	0.0258 ± 0.0019	0.008 ± 0.0011	0.0204 ± 0.0006	0.0049 ± 0.0006	0.0251 ± 0.0022	0.0034 ± 0.0005	0.0491 ± 0.0066	0.0018 ± 0.0002	0.0552 ± 0.0092	0.0012 ± 0.0002	0.0537 ± 0.0088	0.0006 ± 0.0001	0.0431 ± 0.0058	0.0006 ± 0.0001	0.0325 ± 0.0028	0.0003 ± 0.0001	0.0208 ± 0.0027	0.0003 ± 0.0001	0.0629 ± 0.013	0 ± 0	0.07 ± 0.011	0 ± 0
Mini 35S promoter	0 ± 0	0 ± 0	0.0087 ± 0.0014	0 ± 0	0.0043 ± 0.0006	0 ± 0	0.0035 ± 0.0015	0.0003 ± 0.0001	0.0059 ± 0.0003	0.0018 ± 0.0003	0.0118 ± 0.0047	0.0037 ± 0.0004	0.0059 ± 0.0003	0.0141 ± 0.0022	0.0036 ± 0.0011	0.0141 ± 0.0031	0.0014 ± 0.0012	0.0043 ± 0.0006	0.0007 ± 0.001	0.0034 ± 0.0006	0.0028 ± 0.0024	0.0021 ± 0.0004	0.0044 ± 0.0023	0.0012 ± 0.0002	0.0044 ± 0.0023	0.0009 ± 0.0002	0.0022 ± 0.0011	0.0009 ± 0.0002	0 ± 0	0.0006 ± 0.0001	0 ± 0	0.0003 ± 0.0001	0.003 ± 0.0024	0.0003 ± 0.0001	0.0044 ± 0.0023	0.0003 ± 0.0001

## Sheet: Table S5
Table S5. Function of 35S promoter and L3 enhancer under light or dark conditions
Sample	Bioluminescence (cps)
35S promoter at 27h under light	26 ± 4.7596
35S promoter at 43h under dark	12.7967 ± 1.6884
L3 enhancer at 51h under light	1.274 ± 0.288
L3 enhancer at 43h under dark	2.8153 ± 0.179
